# Supplementary material for: Gadoxetic Acid-Based MRI for Decision-Making in Hepatocellular Carcinoma Employing Perfusion Criteria Only—A Post Hoc Analysis from the SORAMIC Trial Diagnostic Cohort
Source: Curr Oncol. 2022 Jan 27;29(2):565–77. doi: 10.3390/curroncol29020051 (PMC8870455; doi:10.3390/curroncol29020051)
Supplement: Supplementary file 1 [file curroncol-29-00051-s001.zip]

Archive with 1 entries (1 files):
- curroncol-1410304-supplementary.pdf
